# Supplementary material for: Perception of typical migraine images on the internet: Comparison between a metropolis and a smaller rural city in Germany
Source: PLoS One. 2023 Aug 18;18(8):e0290318. doi: 10.1371/journal.pone.0290318 (PMC10438019; doi:10.1371/journal.pone.0290318)
Supplement: S1 Data — (CSV) [file pone.0290318.s005.csv]

Berlin0Rostock1	Bogen	BittegebenSieihrGeschlechtan.m_nnlicvh1weiblich2divers	BittegebenSieihrAlteringanzenJahrenan	WohnenSieinoderumRostock	WieistihrWohnortgepr_gt	WelchederfolgendenethnischenBezeichnungentrifftamehestenf�rSiea	WennSievorherandereangekreuzthabenBittegebenSieihrethnischeZugeh	BittegebenSieihreK_rpergr_�eincman	BittegebenSieihreK_rpergewichtinkgan	BittegebenSieihrenh_chstenBildungsabschlussan	LeidenSieunterregelm_�igenKopfschmerzenmehralseinmalproWoche	WurdebeiIhnendieDiagnoseeinerMigr_negestellt	LeidenMitgliederihresengenFamilienoderBekanntenkreisesunterregel	WurdebeieinerodermehrerendieserPersonendieDiagnoseeinerMigr_nege	AlleBilder_realistic	AlleBilder_society	AlleBilder_migraine	Frauen_realistic	Frauen_society	Frauen_migraine	M_nner_realistic	M_nner_society	M_nner_migraine	Einseitig_realistic	Einseitig_society	Einseitig_migraine	Beidseitig_realistic	Beidseitig_society	Beidseitig_migraine	Jung_realistic	Jung_society	Jung_migraine	Alt_realistic	Alt_society	Alt_migraine
1	1	1	20	1	1	1	[Null]	168	57,0	4	1	1	1	2	46	53	55	47	53	57	43	53	50	40	50	53	50	57	52	48	54	58	45	55	45
1	2	1	40	1	1	1	[Null]	170	90,0	8	1	1	1	1	50	66	45	47	66	40	57	67	57	67	50	53	37	80	35	56	68	46	35	73	35
1	3	1	45	1	2	1	[Null]	157	62,0	8	2	1	2	1	60	63	56	57	56	53	67	80	63	60	57	57	67	75	63	60	66	54	70	73	70
1	4	2	42	1	3	1	[Null]	180	85,0	8	1	1	1	1	57	59	53	56	69	50	60	37	60	60	73	53	60	53	58	52	62	46	70	58	70
1	5	0	61	2	2	1	[Null]	182	132,0	4	1	1	2	1	83	41	82	80	36	79	90	53	90	87	30	83	90	52	88	86	34	82	93	58	93
1	6	1	51	2	3	1	[Null]	163	89,0	4	1	1	1	1	59	64	56	53	57	50	73	80	70	33	37	33	70	77	65	40	50	32	80	80	83
1	7	1	36	2	2	1	[Null]	160	48,0	3	1	1	1	1	10	10	10	10	10	10	10	10	10	10	10	10	10	10	10	10	10	10	10	10	10
1	8	1	42	1	1	1	[Null]	174	85,0	8	1	1	1	2	56	56	50	56	56	54	57	57	40	47	43	43	67	68	57	56	60	50	65	60	55
1	9	1	52	2	1	1	[Null]	169	69,0	8	1	1	2	2	57	67	54	61	61	60	47	80	40	80	57	73	52	72	52	56	66	52	68	68	68
1	10	1	34	1	1	1	[Null]	160	60,0	6	1	1	2	2	39	72	21	36	69	20	47	80	23	23	87	20	52	73	23	36	80	22	50	75	23
1	11	1	55	2	2	1	[Null]	162	68,0	5	1	1	2	2	35	46	32	33	46	29	40	47	40	17	37	23	48	55	40	26	34	20	53	68	53
1	12	1	41	1	1	1	[Null]	170	63,0	4	1	1	1	1	100	19	100	100	10	100	100	40	100	100	10	100	100	25	100	100	28	100	100	10	100
1	13	0	59	2	1	1	[Null]	180	87,0	5	1	1	2	2	41	38	38	37	39	34	50	37	47	37	40	33	38	37	35	32	36	30	45	40	40
1	14	1	48	1	2	1	[Null]	165	73,0	4	1	1	1	1	59	51	57	60	49	57	57	57	57	67	53	60	63	57	63	54	38	50	78	78	78
1	15	1	65	1	1	1	[Null]	162	78,0	4	1	1	1	1	65	62	68	61	57	63	73	73	80	47	50	57	78	72	77	64	56	64	73	75	78
1	16	1	49	1	2	1	[Null]	172	68,0	7	1	1	2	2	57	68	44	57	69	41	57	67	50	60	73	37	63	75	53	54	68	36	73	83	63
1	17	1	32	1	3	1	[Null]	168	89,0	7	2	1	1	2	37	30	49	43	31	49	23	27	50	40	17	47	40	40	57	44	40	56	35	23	50
1	18	1	30	2	1	1	[Null]	176	80,0	8	1	1	1	2	85	64	84	87	59	87	80	77	77	97	60	97	80	73	78	86	66	88	85	73	80
1	19	1	40	1	1	1	[Null]	168	75,0	7	1	1	1	1	39	39	37	41	41	41	33	33	27	37	40	40	43	40	35	40	38	38	43	43	35
1	20	1	40	1	1	1	[Null]	148	62,0	7	1	1	2	2	45	58	44	50	54	49	33	67	33	50	57	53	42	58	38	46	56	44	43	60	43
1	21	1	29	1	2	1	[Null]	170	89,0	5	1	1	2	2	29	54	25	26	47	21	37	70	33	17	57	13	38	60	33	22	60	16	43	58	40
1	22	1	42	1	3	1	[Null]	168	68,0	4	2	1	2		49	35	51	46	34	49	57	37	57	47	27	47	57	43	60	48	32	48	60	45	65
1	23	1	44	1	1	1	[Null]	162	72,0	5	1	1	1	1	63	56	67	64	54	67	60	60	67	67	53	63	63	58	72	64	52	66	65	63	73
1	24	1	25	1	1	1	[Null]	163	93,0	8	1	1	1	1	75	69	42	77	63	47	70	83	30	80	67	47	70	78	35	76	74	44	70	75	33
1	25	1	34	2	3	1	[Null]	164	85,0	7	1	1	1	2	82	83	81	80	81	79	87	87	87	83	83	83	85	85	88	84	84	88	85	85	85
1	26	1	53	1	2	1	[Null]	166	59,0	7	2	1	1	1	38	44	35	41	41	41	30	50	20	43	40	60	40	52	27	38	44	38	45	53	38
1	27	1	46	1	3	1	[Null]	160	63,0	7	1	1	1	1	63	49	61	66	49	64	57	50	53	90	43	90	48	58	43	66	50	62	58	58	55
1	28	1	26	1	1	1	[Null]	163	73,0	6	1	1	1	1	71	62	68	69	59	67	77	70	70	50	57	50	77	73	73	68	68	64	68	68	68
1	29	1	43	2	2	1	[Null]	165	58,0	8	2	1	2	1	64	56	62	69	57	66	53	53	53	70	47	70	62	65	57	60	54	54	70	65	70
1	30	0	33	1	1	1	[Null]	183	67,0	4	1	1	1	2	64	63	64	63	61	63	67	67	67	77	73	83	62	62	58	68	66	68	65	65	65
1	31	1	44	2	2	1	[Null]	160	72,0	4	2	1	1	2	36	36	42	40	40	44	27	27	37	47	47	57	32	32	37	48	48	52	23	23	33
1	32	1	31	1	1	1	[Null]	168	56,0	6	2	1	1	1	54	63	54	57	61	57	47	67	47	47	70	47	57	62	57	48	66	48	60	63	60
1	33	1	43	1	3	1	[Null]	175	70,0	5	1	1	1	2	59	59	63	54	54	59	70	70	73	47	50	47	63	63	68	52	54	54	65	65	70
1	34	1	58	1	3	1	[Null]	171	80,0	8	2	1	1	1	92	87	88	90	83	84	97	97	97	90	87	83	97	93	97	94	88	92	95	95	93
1	35	1	24	2	1	1	[Null]	168	65,0	8	1	1	2	2	79	68	77	80	69	79	77	67	73	80	70	77	78	67	77	80	68	76	78	68	78
1	36	1	42	2	2	1	[Null]	168	65,0	4	1	1	1	1	43	41	64	44	40	64	40	43	63	67	50	87	37	37	57	56	42	76	35	40	55
1	37	1	48	1	3	1	[Null]	170	73,0	7	1	1	2	2	79	57	87	71	51	83	97	70	97	90	60	100	83	62	90	80	54	90	93	70	98
1	38	0	38	1	1	1	[Null]	197	92,0	5	1	1	1	2	62	50	59	61	51	56	63	47	67	50	63	40	68	45	68	56	58	52	70	43	68
1	39	1	28	1	1	1	[Null]	165	75,0	8	1	1	1	1	78	74	63	74	71	59	87	80	73	70	63	43	93	90	82	80	74	54	93	90	88
1	40	1	59	1	2	1	[Null]	171	90,0	8	1	1	1	1	58	49	53	54	46	49	67	57	63	63	47	63	60	55	53	52	48	44	73	58	73
1	41	1	62	2	1	1	[Null]	168	66,0	5	1	1	1	1	76	53	84	66	43	77	100	77	100	77	43	93	85	65	85	76	44	82	90	75	95
1	42	1	26	1	1	1	[Null]	170	120,0	4	1	1	1	1	51	54	35	49	53	36	57	57	33	57	50	37	55	63	38	50	58	24	63	60	55
1	43	0	31	1	1	3	[Null]	190	76,0	7	1	1	1	1	65	68	69	63	69	66	70	67	77	50	67	60	78	68	78	66	66	64	73	70	83
1	44	1	46	1	1	1	[Null]	166	78,0	6	1	1	1	1	37	39	35	41	43	39	27	30	27	43	47	37	38	40	38	44	46	38	35	38	38
1	45	1	27	1	1	1	[Null]	165	50,0	8	1	1	1	1	70	85	70	67	87	67	77	80	77	67	93	67	70	82	70	58	94	58	83	75	83
1	46	0	47	1	1	1	[Null]	186	100,0	8	1	1	2	2	52	52	52	47	47	47	63	63	63	47	47	47	62	62	62	50	50	50	65	65	65
1	47	1	45	1	2	1	[Null]	176	85,0	3	2	1	1	2	69	68	58	77	63	71	50	80	27	77	50	73	60	77	43	60	60	50	73	78	58
1	48	1	52	1	3	1	[Null]	164	74,0	6	2	1	1	1	80	88	56	79	84	63	83	97	40	90	100	87	78	95	45	76	96	50	90	98	70
1	49	0	34	2	1	1	[Null]	173	66,0	7	2	1	2	1	64	42	43	71	46	51	47	33	23	77	37	60	67	50	40	80	46	60	58	45	30
1	50	1	23	1	1	1	[Null]	167	68,0	6	2	1	1	1	67	63	56	63	60	56	77	70	57	67	53	67	68	72	53	58	60	48	80	73	70
1	51	0	57	1	1	1	[Null]	188	90,0	8	1	1	1	1	58	58	53	57	57	50	60	60	60	60	60	57	62	62	58	54	54	48	70	70	70
1	52	0	55	1	2	1	[Null]	180	95,0	7	1	1	1	2	82	62	85	84	63	83	77	60	90	90	63	90	83	63	88	100	70	100	68	55	75
1	53	1	42	1	3	1	[Null]	173	70,0	8	1	1	1	1	62	56	57	59	56	57	70	57	57	53	47	50	67	60	60	44	38	42	85	78	75
1	54	0	53	2	1	1	[Null]	180	89,0	4	2	2	2	2	51	51	38	53	53	36	47	47	43	67	67	50	45	45	37	58	58	56	45	45	23
1	55	0	49	2	2	1	[Null]	178	80,0	3	1	1	1	1	57	53	50	53	50	44	67	60	63	37	43	40	72	58	58	58	50	50	63	58	55
1	56	1	47	1	2	1	[Null]	177	95,0	6	1	1	1	1	60	53	52	61	51	51	57	57	53	50	27	40	70	70	63	58	46	46	70	68	68
1	57	1	52	2	1	1	[Null]	159	53,0	5	1	1	1	1	40	73	38	39	70	29	43	80	60	23	73	17	53	72	53	32	60	18	58	88	70
1	58	0	52	2	2	1	[Null]	179	93,0	4	1	1	1	2	45	55	44	50	49	50	33	70	30	50	43	50	38	63	35	42	48	40	43	68	40
1	59	1	35	1	1	1	[Null]	163	85,0	4	1	1	1	1	64	71	37	67	73	37	57	67	37	73	70	37	62	70	38	60	72	36	73	68	40
1	60	1	21	1	3	1	[Null]	170	57,0	6	1	1	1	1	54	61	50	60	56	57	40	73	33	77	50	67	40	72	37	66	54	66	35	78	23
1	61	1	20	1	1	1	[Null]	183	82,0	6	1	1	1	2	82	69	71	84	70	76	77	67	60	87	77	77	78	75	67	80	78	66	83	73	75
1	62	0	31	2	2	1	[Null]	176	80,0	7	1	1	1	1	86	59	82	87	57	81	83	63	83	77	57	73	92	68	92	84	60	82	90	70	90
1	63	1	44	1	1	1	[Null]	172	73,0	8	2	1	2	1	31	53	30	33	56	31	27	47	27	37	63	40	32	53	28	28	62	24	40	50	43
1	64	1	35	1	1	1	[Null]	161	68,0	6	1	1	2	2	49	52	54	49	51	57	50	53	47	50	50	57	52	55	50	46	48	50	58	60	55
1	65	1	61	2	2	1	[Null]	170	70,0	6	2	1	1	1	63	36	71	56	29	66	80	53	83	47	17	60	80	50	87	70	22	82	68	60	73
1	66	1	64	2	2	1	[Null]	162	53,0	8	1	1	2	2	46	46	46	46	46	46	47	47	47	33	33	33	48	48	48	30	30	30	60	60	60
1	67	1	22	1	1	1	[Null]	173	113,0	4	2	1	2	1	68	80	60	59	76	53	90	90	77	43	57	27	90	88	80	72	72	62	78	85	63
1	68	1	24	1	1	1	[Null]	168	64,0	7	1	1	1	1	52	52	42	56	50	41	43	57	43	40	57	30	53	52	45	44	56	34	55	50	48
1	69	1	46	2	1	1	[Null]	156	60,0	8	2	1	2	2	51	42	64	54	44	61	43	37	70	83	57	87	38	37	60	60	42	66	45	45	73
1	70	1	31	1	3	1	[Null]	168	73,0	7	1	1	1	2	60	90	57	60	89	57	60	93	57	60	97	60	62	92	57	62	94	58	60	93	58
1	71	1	20	1	1	1	[Null]	180	73,0	6	1	1	1	2	54	73	58	53	76	56	57	67	63	50	77	60	58	72	62	48	78	54	65	68	70
1	72	1	24	1	1	1	[Null]	158	60,0	7	1	1	1	1	34	79	32	34	76	33	33	87	30	13	97	10	47	75	47	32	84	30	40	80	40
1	73	1	26	1	1	1	[Null]	175	70,0	7	1	1	2	2	55	52	55	61	57	61	40	40	40	40	40	40	70	65	70	64	58	64	55	55	55
1	74	1	47	1	2	1	[Null]	170	90,0	8	1	1	2	2	71	74	66	73	77	64	67	67	70	77	87	60	65	65	68	68	72	60	70	73	73
1	75	1	34	1	1	1	[Null]	173	130,0	6	1	1	1	1	76	75	65	79	79	70	70	67	53	83	83	77	77	75	65	82	80	72	75	75	65
1	76	1	46	1	3	1	[Null]	160	57,0	6	2	1	1	1	48	54	40	51	57	44	40	47	30	53	63	53	43	52	32	52	56	46	40	55	30
1	77	1	22	1	1	1	[Null]	167	64,0	5	1	1	2	2	48	47	45	49	47	46	47	47	43	43	43	40	52	50	50	52	50	46	45	45	48
1	78	0	66	1	2	1	[Null]	171	82,0	8	1	2	2	2	84	84	82	81	83	77	90	87	93	80	83	83	87	85	87	82	82	78	88	88	95
1	79	1	61	1	1	1	[Null]	157	57,0	9	1	1	2	2	91	91	52	90	90	51	93	93	53	87	87	60	95	95	45	90	90	48	95	95	53
1	80	1	55	1	2	1	[Null]	172	84,0	8	1	1	2	2	82	65	82	81	64	81	83	67	83	80	60	80	85	68	85	84	64	84	83	68	83
1	81	1	33	1	1	3	[Null]	165	95,0	4	2	1	1	1	73	71	65	80	79	70	57	53	53	67	67	43	72	68	70	70	68	56	70	68	68
1	82	1	26	1	1	1	[Null]	176	98,0	8	1	1	2	2	50	55	40	50	56	46	50	53	27	67	70	67	48	55	32	56	66	50	53	53	35
1	83	1	41	2	1	1	[Null]	100	34,0	4	1	1	2	2	49	49	42	46	46	37	57	57	53	43	43	40	58	58	48	46	46	40	63	63	53
1	84	0	33	1	1	1	[Null]	170	105,0	6	1	1	2	2	92	71	87	91	67	86	93	80	90	97	73	90	92	77	88	94	72	90	93	80	88
1	85	1	48	1	3	1	[Null]	169	75,0	4	1	1	2	2	56	36	58	54	34	49	60	40	80	50	13	40	63	52	75	34	24	38	90	58	95
1	86	1	57	1	3	1	[Null]	172	80,0	8	1	1	1	1	50	44	41	56	46	44	37	40	33	73	57	60	43	42	35	56	44	42	50	50	45
1	87	1	40	1	2	1	[Null]	170	77,0	4	1	1	1	1	96	23	98	96	24	99	97	20	97	97	20	97	98	23	98	100	22	100	95	23	95
1	88	1	40	1	3	1	[Null]	173	57,0	8	1	1	2	2	66	28	59	70	29	61	57	27	53	60	20	57	72	35	65	76	26	62	58	35	63
1	89	1	52	2	2	1	[Null]	158	72,0	4	1	1	1	1	38	56	28	37	59	27	40	50	30	33	57	17	33	50	25	24	54	10	45	50	38
1	90	1	42	1	1	1	[Null]	160	67,0	8	1	1	1	1	56	41	53	54	33	49	60	60	63	57	27	57	50	53	45	44	32	40	63	60	60
1	91	1	54	1	1	1	[Null]	170	73,0	8	2	1	2	2	71	71	71	69	69	69	77	77	77	57	57	57	83	83	83	68	68	68	83	83	83
1	92	1	49	1	2	1	[Null]	174	99,0	7	1	1	1	1	85	70	79	79	70	70	100	70	100	90	90	90	92	70	85	84	76	76	100	78	100
1	93	1	46	1	1	2	[Null]	162	64,0	8	1	1	2	1	99	99	100	99	99	100	100	100	100	100	100	100	100	100	100	100	100	100	100	100	100
1	94	1	60	1	1	1	[Null]	172	79,0	8	2	1	2	1	44	67	42	50	61	46	30	80	33	77	57	73	33	78	30	48	70	42	48	73	48
1	95	1	42	1	2	3	[Null]	36678	53,0	4	1	1	2	2	79	53	57	79	51	59	80	57	53	80	53	63	78	52	53	78	48	56	80	58	58
1	96	1	56	2	3	1	[Null]	160	74,0	8	2	1	1	1	55	48	66	59	50	74	47	43	47	50	43	73	60	50	62	58	40	66	55	58	65
1	97	1	41	1	3	1	[Null]	162	57,0	8	1	1	1	1	80	80	84	87	84	93	63	70	63	93	83	100	72	80	75	82	82	88	75	80	78
1	98	1	64	1	2	1	[Null]	164	69,0	4	1	1	2	2	54	58	55	59	64	59	43	43	47	53	53	50	62	68	65	58	66	60	60	60	60
1	99	1	57	1	3	1	[Null]	165	83,0	8	1	1	1	1	58	53	48	60	49	49	53	63	47	40	60	37	63	57	53	48	60	34	65	55	65
1	100	1	40	2	2	1	[Null]	172	80,0	7	1	1	1	2	49	76	46	49	76	46	50	77	47	47	87	47	57	75	52	46	82	42	63	75	60
1	101	1	54	1	1	1	[Null]	172	70,0	4	1	1	2		73	69	74	67	66	69	87	77	87	80	77	87	78	73	78	78	68	78	80	83	85
1	102	1	43	1	3	1	[Null]	158	72,0	6	2	1	2	2	46	64	35	46	57	43	47	80	17	53	67	53	48	72	30	56	64	56	43	78	15
1	103	1	50	1	2	1	[Null]	169	60,0	8	2	1	2	2	61	61	59	61	61	59	60	60	60	60	60	60	65	65	65	56	56	56	73	73	73
1	104	1	57	1	3	1	[Null]	177	87,0	8	1	1	2	2	55	47	47	59	47	51	47	47	37	70	50	70	43	47	30	54	44	42	50	53	45
1	105	1	27	1	3	1	[Null]	175	85,0	8	1	1	2	2	54	86	16	53	84	17	57	90	13	70	97	17	52	92	17	50	90	18	68	98	15
1	106	0	46	2	3	1	[Null]	180	90,0	4	1	1	1	1	58	58	54	60	60	50	53	53	63	40	40	30	75	75	73	62	62	48	65	65	73
1	107	1	32	1	1	1	[Null]	162	58,0	4	1	1	1	2	55	42	43	56	40	44	53	47	40	63	47	47	55	45	47	48	32	36	70	63	60
1	108	1	27	1	1	1	[Null]	161	70,0	6	2	1	2	2	54	45	53	56	40	53	50	57	53	53	43	53	50	52	48	48	48	42	55	50	60
1	109	1	46	2	2	1	[Null]	163	66,0	8	1	1	1	1	43	73	43	43	73	43	43	73	43	40	70	40	45	75	45	40	72	40	48	75	48
1	110	0	27	1	1	1	[Null]	184	105,0	8	1	1	1	1	64	66	53	61	64	50	70	70	60	57	57	47	73	77	62	60	68	44	78	73	73
1	111	2	24	1	3	1	[Null]	164	90,0	6	1	1	1	1	80	64	64	80	67	61	80	57	70	80	53	63	80	72	65	78	66	60	83	65	70
1	112	1	48	1	1	1	[Null]	172	66,0	8	2	1	2	2	65	56	64	64	57	61	67	53	70	60	50	63	68	58	65	74	56	72	55	55	55
1	113	1	65	2	2	1	[Null]	172	100,0	6	1	1	1	1	80	50	62	81	50	61	77	50	63	77	47	53	83	53	68	78	50	56	85	53	73
1	114	1	29	1	1	1	[Null]	160	57,0	8	1	1	2	2	62	58	63	66	60	66	53	53	57	43	47	57	70	72	62	48	52	46	78	78	78
1	115	1	66	2	2	1	[Null]	163	65,0	4	1	1	1	1	48	36	47	50	36	49	43	37	43	47	30	47	53	43	52	46	34	48	58	45	53
1	116	1	59	1	3	1	[Null]	159	56,0	6	2	1	2	2	51	61	49	41	49	37	73	90	77	67	67	60	50	67	50	46	56	42	68	80	68
1	117	1	20	1	1	1	[Null]	180	110,0	4	1	1	2	2	68	68	79	69	67	74	67	70	90	67	60	70	70	73	83	68	72	72	70	65	88
1	118	1	50	1	2	1	[Null]	172	80,0	5	1	1	1	1	57	43	58	57	40	59	57	50	57	73	50	77	57	45	57	64	52	68	60	40	58
1	119	1	22	1	1	1	[Null]	159	54,0	6	1	1	1	1	43	86	49	41	83	47	47	93	53	30	87	37	55	88	60	38	82	42	58	95	65
1	120	1	37	1	2	1	[Null]	166	69,0	8	1	1	1	2	51	51	52	54	54	50	43	43	57	60	60	57	53	53	57	60	60	50	50	50	65
1	121	1	49	1	3	1	[Null]	176	75,0	9	1	1	1	2	54	87	54	54	87	54	53	87	53	37	87	37	62	87	62	46	88	46	63	85	63
1	122	1	71	1	1	1	[Null]	168	71,0	8	1	1	1	1	36	72	26	40	71	30	27	73	17	63	70	47	27	72	18	28	72	24	53	70	33
1	123	1	55	2	2	1	[Null]	167	77,0	4	1	1	1	1	73	67	75	71	64	74	77	73	77	60	50	60	78	77	83	62	56	68	85	83	85
1	124	1	55	1	2	1	[Null]	168	120,0	5	1	1	1	1	51	36	50	67	37	66	13	33	13	90	43	90	38	37	37	78	50	76	28	25	28
1	125	1	60	1	1	1	[Null]	165	66,5	4	1	1	1	2	45	39	74	46	37	71	43	43	80	37	37	73	55	45	85	44	32	78	55	55	85
1	126	0	38	1	2	1	[Null]	189	130,0	4	2	1	2	2	55	54	53	59	53	54	47	57	50	63	43	70	58	67	52	56	44	52	65	78	65
1	127	1	59	2	3	1	[Null]	162	74,0	7	1	1	2	1	35	44	19	33	43	17	40	47	23	40	47	17	37	48	22	30	42	14	48	55	28
1	128	1	32	2	1	3	[Null]	171	72,0	5	2	1	1	1	39	62	37	39	59	36	40	70	40	10	40	10	58	82	55	32	60	28	55	78	55
1	129	0	27	1	3	1	[Null]	187	90,0	8	1	1	1	1	34	35	38	31	31	33	40	43	50	27	27	30	35	37	38	30	30	32	35	38	40
1	130	1	47	1	1	3	[Null]	176	76,0	8	2	1	1	1	52	52	52	51	51	51	53	53	53	53	53	53	52	52	52	52	52	52	53	53	53
1	131	1	42	2	3	1	[Null]	179	87,0	5	1	1	1	1	58	54	62	57	57	61	60	47	63	53	53	60	58	55	62	54	54	56	60	55	68
1	132	1	31	2	2	1	[Null]	169	87,0	3	1	1	1	1	30	91	20	30	87	24	30	100	10	33	100	27	32	100	18	32	100	28	33	100	13
1	133	1	47	1	1	1	[Null]	160	57,0	4	1	1	1	1	34	28	19	36	27	23	30	30	10	40	23	40	35	33	10	36	26	28	38	35	10
1	134	1	63	1	1	1	[Null]	165	115,0	4	1	1	2	2	52	52	52	44	44	44	70	70	70	47	47	47	62	62	62	42	42	42	75	75	75
1	135	0	38	2	3	3	[Null]	186	120,0	7	1	1	1	1	77	67	73	76	64	70	80	73	80	73	63	73	78	70	72	76	62	68	78	75	78
1	136	1	43	1	1	1	[Null]	173	67,0	4	1	1	1	1	49	37	54	46	34	54	57	43	53	53	30	67	53	45	55	46	32	54	63	50	65
1	137	1	32	1	1	1	[Null]	160	56,0	7	2	1	1	1	77	76	84	77	76	81	77	77	90	80	80	87	77	77	85	76	78	82	80	78	90
1	138	1	50	1	1	1	[Null]	168	65,0	8	1	1	1	1	76	67	70	71	66	64	87	70	83	80	67	80	82	75	73	80	68	72	83	78	80
1	139	0	59	2	1	1	[Null]	174	106,0	9	1	1	1	1	74	77	66	70	80	60	83	70	80	77	87	77	82	70	70	84	78	78	75	73	65
1	140	1	52	2	3	1	[Null]	168	62,0	8	1	1	1	2	58	45	52	54	39	50	67	60	57	47	57	33	62	43	60	40	56	32	78	38	75
1	141	1	58	1	3	1	[Null]	172	68,0	4	1	1	1	1	74	31	79	73	30	79	77	33	80	67	30	70	78	32	83	66	28	74	85	35	85
1	142	1	33	1	3	1	[Null]	170	88,0	6	1	1	1	2	65	70	60	64	71	61	67	67	57	73	77	70	68	75	62	58	76	54	85	75	78
1	143	1	27	1	1	5	[Null]	173	60,0	4	1	1	1	1	86	58	86	83	59	80	93	57	100	77	43	77	90	68	88	82	58	76	90	63	95
1	144	1	71	1	1	1	[Null]	176	76,0	8	1	1	1	1	90	71	86	90	69	86	90	77	87	100	73	97	88	75	87	90	70	88	95	80	93
1	145	0	37	2	2	1	[Null]	180	78,0	4	1	1	1	1	71	70	66	71	70	64	70	70	70	73	70	70	70	70	63	72	70	66	70	70	65
1	146	1	41	1	3	1	[Null]	164	63,0	7	2	1	1	1	45	40	43	40	39	39	57	43	53	40	33	33	53	48	53	38	34	36	63	55	60
1	147	1	53	2	3	1	[Null]	180	71,5	6	1	1	1	1	75	74	73	66	64	63	97	97	97	77	73	70	85	85	85	82	82	82	83	80	78
1	148	1	38	1	1	2	[Null]	168	79,0	4	1	1	1	1	95	95	96	93	93	94	100	100	100	93	93	93	95	95	97	90	90	92	100	100	100
1	149	1	50	1	3	1	[Null]	163	54,0	4	1	1	1	1	78	43	78	73	37	73	90	57	90	80	40	80	88	50	88	80	38	80	93	58	93
1	150	1	37	2	1	1	[Null]	170	90,0	7	1	1	2	2	43	44	43	43	43	43	43	47	43	50	50	53	45	47	43	30	32	28	68	68	70
1	151	0	45	1	3	3	[Null]	177	62,0	8	2	1	1	2	78	68	79	77	70	73	80	63	93	83	60	77	78	77	83	76	74	68	85	68	98
1	152	1	22	1	2	1	[Null]	170	65,5	4	1	1	1	1	91	91	89	87	87	84	100	100	100	90	90	87	100	100	100	100	100	100	93	93	90
1	153	1	38	1	2	1	[Null]	171	70,0	4	1	1	1	1	26	93	26	27	93	24	23	93	30	10	90	10	35	95	35	20	94	18	35	93	38
1	154	1	21	1	1	1	[Null]	174	55,0	6	1	1	2	2	65	69	66	61	64	63	73	80	73	67	60	70	73	83	73	62	72	62	83	80	85
1	155	1	30	1	1	1	[Null]	160	70,0	8	1	1	2	2	42	79	38	40	74	36	47	90	43	47	70	40	42	83	38	48	62	40	38	100	38
1	156	0	29	2	3	1	[Null]	175	65,0	6	1	1	1	2	85	69	73	87	71	83	80	63	50	80	60	83	87	72	65	86	58	74	83	80	68
1	157	0	50	1	1	1	[Null]	177	87,0	4	1	1	2	1	56	55	53	49	49	44	73	70	73	47	40	43	68	70	65	56	52	50	68	70	68
1	158	1	31	1	1	1	[Null]	191	100,0	3	1	1	2	2	97	97	98	96	96	97	100	100	100	100	100	100	100	100	100	100	100	100	100	100	100
1	159	1	48	1	2	1	[Null]	176	95,0	4	1	1	1	1	53	52	54	54	54	59	50	47	43	63	63	77	55	53	50	52	48	48	65	68	73
1	160	1	38	2	3	1	[Null]	174	52,0	9	2	1	2	2	55	39	48	51	33	49	63	53	47	70	23	67	55	52	45	44	46	42	80	38	65
1	161	1	36	2	2	1	[Null]	168	55,0	6	1	1	1	1	50	56	44	54	54	49	40	60	33	43	63	37	60	60	52	58	58	46	50	65	48
1	162	0	70	1	3	1	[Null]	184	76,0	8	1	1	2	2	50	41	49	51	43	50	47	37	47	50	33	50	50	48	50	46	42	42	55	45	60
1	163	1	39	1	3	1	[Null]	154	72,0	7	2	1	1	2	38	32	33	39	31	31	37	33	37	37	33	33	42	35	35	34	26	24	48	45	48
1	164	1	49	1	2	1	[Null]	165	60,0	4	1	1	2		53	57	62	56	60	67	47	50	50	47	47	50	58	63	68	52	56	60	58	60	65
1	165	1	52	2	2	3	[Null]	167	54,0	8	1	1	1	2	24	21	40	24	21	43	23	20	33	23	17	47	27	23	37	28	18	40	23	25	40
1	166	1	56	1	2	1	[Null]	170	65,0	7	1	1	1	1	79	86	77	80	84	80	77	90	70	87	87	87	78	90	75	72	86	68	93	93	93
1	167	1	54	1	2	1	[Null]	175	74,0	8	1	1	1	1	79	50	71	80	50	73	77	50	67	70	40	57	82	53	77	78	44	70	78	55	70
1	168	1	50	2	1	1	[Null]	162	60,0	8	1	1	2	2	53	50	43	51	57	43	57	33	43	70	50	53	50	45	43	40	48	30	78	45	68
1	169	0	67	1	1	1	[Null]	180	86,0	8	1	2	2	2	41	37	42	33	27	34	60	60	60	20	17	27	57	52	55	36	28	32	55	55	63
1	170	1	50	1	2	1	[Null]	162	64,0	4	1	1	1	1	65	45	58	63	37	56	70	63	63	77	43	60	65	52	58	56	40	48	85	60	73
1	171	1	51	2	1	1	[Null]	168	60,0	5	1	1	1	2	80	73	74	79	71	71	83	77	80	77	73	70	85	78	82	86	82	86	78	70	68
1	172	1	56	2	1	1	[Null]	170	75,0	8	1	1	1	1	51	55	41	57	51	50	37	63	20	80	53	70	43	63	32	72	60	64	35	60	20
1	173	1	37	1	1	1	[Null]	159	75,0	3	1	1	1	2	96	96	96	97	97	97	93	93	93	93	93	93	97	97	97	98	98	98	93	93	93
1	174	1	62	1	2	1	[Null]	170	65,0	7	1	1	2	2	21	27	25	19	23	21	27	37	33	10	10	17	28	38	32	18	24	24	28	35	30
